# Supplementary material for: Kittens That Nurse 7 Weeks or Longer Are Less Likely to Become Overweight Adult Cats
Source: Animals (Basel). 2021 Dec 1;11(12):3434. doi: 10.3390/ani11123434 (PMC8697871; doi:10.3390/ani11123434)
Supplement: Supplementary file 1 [file animals-11-03434-s001.zip]

Archive with 1 entries (1 files):
- animals-1468844-supplementary.pdf
